# Supplementary material for: Genetic Interaction of Thm2 and Thm1 Shapes Postnatal Craniofacial Bone
Source: J Dev Biol. 2022 May 11;10(2):17. doi: 10.3390/jdb10020017 (PMC9149932; doi:10.3390/jdb10020017)
Supplement: Supplementary file 1 [file jdb-10-00017-s001.zip]

Archive with 1 entries (1 files):
- jdb-1704260-supplementary.pdf
